# Supplementary material for: Examination of Clock and Adcyap1 gene variation in a neotropical migratory passerine
Source: PLoS One. 2018 Jan 11;13(1):e0190859. doi: 10.1371/journal.pone.0190859 (PMC5764313; doi:10.1371/journal.pone.0190859)
Supplement: S1 Table — The top panel shows individual departure dates from Oklahoma at the end of the summer. The column “Migration” shows that the duration of fall migration, starting at the breeding ground in Oklahoma (USA) and ending at the molting ground in Sinaloa (Mexico), varies extensively between individuals. The details on the migratory phenotype reported in this table were obtained from published data (for illustrative purposes only; for details see Contina et al. 2013). Clock and Adcyap1 microsatellite genotypes for each bird are reported in the right columns. The lower panel shows spring migration arrival dates, body mass, and wing chord for each individual sampled in Louisiana (Johnson Bayou). Clock and Adcyap1 microsatellite genotypes for each bird are reported in the right columns. (XLSX) [file pone.0190859.s003.xlsx]

## Sheet: S1 Table
Bird ID	Departure date	Arrival Date	Migration	CLOCK		ADCYAP1
Band number	Oklahoma	Sinaloa	Days	allele-A	allele-B	allele-A	allele-B
222150751	2011-07-19	2011-08-03	15	277	285	167	171
222150752	2011-07-26	2011-08-02	7	277	280	167	169
222150754	2011-07-26	2011-08-09	14	280	283	165	169
222150755	2011-07-25	2011-08-03	9	277	283	169	177
222150757	2011-08-14	2011-08-15	1	277	277	167	169
222150758	2011-07-17	2011-07-19	2	277	277	167	171
222150760	2011-07-31	2011-08-05	5	280	282	167	170
251112762	2011-07-26	2011-08-10	15	280	282	167	169
251112838	2011-07-28	2011-08-07	10	277	283	167	171
251112852	2011-07-31	2011-08-16	16	277	277	169	171
251112854	2011-07-31	2011-08-13	13	277	277	167	169
251112858	2011-07-31	2011-08-07	7	277	277	167	169
251112859	2011-07-29	2011-07-31	2	277	283	169	171
251112861	2011-07-27	2011-08-06	10	277	277	169	171
251112864	2011-07-21	2011-08-19	29	277	277	169	173
251112865	2011-07-31	2011-08-05	5	277	283	167	169
251112866	2011-07-22	2011-07-31	9	274	277	169	170
251112883	2011-07-29	2011-08-07	9	277	283	165	169
251112890	2011-08-06	2011-08-11	5	280	283	169	170
Bird ID	Arrival date	Body mass	Wing chord	CLOCK		ADCYAP1
Band number	Louisiana	grams	mm	allele-A	allele-B	allele-A	allele-B
192145897	2011-04-11	17.4	71	277	277	167	169
192145899	2011-04-11	16.2	67.5	277	277	169	171
192172001	2011-04-11	18.3	67	280	286	167	171
192172009	2011-04-12	16.6	71	277	283	169	169
192172012	2011-04-13	16.4	67.5	277	286	167	171
192172019	2011-04-13	17.2	70	280	286	169	169
192172020	2011-04-14	15.3	69	277	277	167	167
192172022	2011-04-14	15.9	70	277	280	169	173
192172072	2011-04-16	16.5	70	271	277	171	171
192172076	2011-04-16	15	65.5	277	277	167	167
192172085	2011-04-16	17.6	73.5	280	283	169	173
192173293	2012-04-11	14.7	71	277	280	169	169
192173040	2012-04-13	16.5	71	280	283	169	169
192173061	2012-04-17	14.7	68.5	277	280	167	167
192173080	2012-04-18	15.9	70	277	277	171	171
251151057	2013-04-08	15.5	68.5	277	277	169	173
251151096	2013-04-14	15.2	67.5	277	277	169	169
251151100	2013-04-15	15.1	70	277	280	165	171
251151101	2013-04-15	17.5	71	277	277	167	167
251151168	2013-04-19	15.3	68	277	286	169	171
251151173	2013-04-19	18	69	277	280	169	171
