# Supplementary material for: Examination of Clock and Adcyap1 gene variation in a neotropical migratory passerine
Source: PLoS One. 2018 Jan 11;13(1):e0190859. doi: 10.1371/journal.pone.0190859 (PMC5764313; doi:10.1371/journal.pone.0190859)
Supplement: S2 Table — Values are reported for each allele (allele-A and allele-B) and for the average of the two alleles. Allele-A indicates short alleles and allele-B indicates long alleles. (XLSX) [file pone.0190859.s004.xlsx]

## Sheet: S2 Table
Bird ID	Population	Clock			Adcyap1
Number	Location	allele-A	allele-B	allele average	allele-A	allele-B	allele average
222150751	Oklahoma	277	285	281	167	171	169
222150752	Oklahoma	277	280	278.5	167	169	168
222150754	Oklahoma	280	283	281.5	165	169	167
222150755	Oklahoma	277	283	280	169	177	173
222150757	Oklahoma	277	277	277	167	169	168
222150758	Oklahoma	277	277	277	167	171	169
222150760	Oklahoma	280	282	281	167	170	168.5
251112762	Oklahoma	280	282	281	167	169	168
251112838	Oklahoma	277	283	280	167	171	169
251112852	Oklahoma	277	277	277	169	171	170
251112854	Oklahoma	277	277	277	167	169	168
251112858	Oklahoma	277	277	277	167	169	168
251112859	Oklahoma	277	283	280	169	171	170
251112861	Oklahoma	277	277	277	169	171	170
251112864	Oklahoma	277	277	277	169	173	171
251112865	Oklahoma	277	283	280	167	169	168
251112866	Oklahoma	274	277	275.5	169	170	169.5
251112883	Oklahoma	277	283	280	165	169	167
251112890	Oklahoma	280	283	281.5	169	170	169.5
251151057	Louisiana	277	277	277	169	173	171
192145897	Louisiana	277	277	277	167	169	168
192145899	Louisiana	277	277	277	169	171	170
192172001	Louisiana	280	286	283	167	171	169
192173293	Louisiana	277	280	278.5	169	169	169
192172009	Louisiana	277	283	280	169	169	169
192172012	Louisiana	277	286	281.5	167	171	169
192172019	Louisiana	280	286	283	169	169	169
192173040	Louisiana	280	283	281.5	169	169	169
192172020	Louisiana	277	277	277	167	167	167
192172022	Louisiana	277	280	278.5	169	173	171
251151096	Louisiana	277	277	277	169	169	169
251151100	Louisiana	277	280	278.5	165	171	168
251151101	Louisiana	277	277	277	167	167	167
192172072	Louisiana	271	277	274	171	171	171
192172076	Louisiana	277	277	277	167	167	167
192172085	Louisiana	280	283	281.5	169	173	171
192173061	Louisiana	277	280	278.5	167	167	167
192173080	Louisiana	277	277	277	171	171	171
251151168	Louisiana	277	286	281.5	169	171	170
251151173	Louisiana	277	280	278.5	169	171	170
202069189	North Carolina	280	280	280	169	171	170
202069624	North Carolina	280	280	280	167	169	168
202069895	North Carolina	277	280	278.5	167	169	168
202069896	North Carolina	280	280	280	169	171	170
240138719	North Carolina	277	280	278.5	169	171	170
240138764	North Carolina	277	280	278.5	169	171	170
251101742	North Carolina	277	280	278.5	167	171	169
251101744	North Carolina	277	280	278.5	167	169	168
251101747	North Carolina	280	280	280	169	171	170
251101752	North Carolina	277	277	277	167	169	168
251140522	North Carolina	277	277	277	167	171	169
251140530	North Carolina	277	280	278.5	169	171	170
251140532	North Carolina	280	280	280	169	171	170
251140535	North Carolina	277	277	277	167	169	168
251140542	North Carolina	277	280	278.5	167	169	168
251140546	North Carolina	277	280	278.5	169	171	170
251140561	North Carolina	277	280	278.5	169	171	170
251140572	North Carolina	277	277	277	169	171	170
251140602	North Carolina	277	277	277	169	171	170
252133278	North Carolina	277	280	278.5	169	171	170
