# Supplementary material for: Examination of Clock and Adcyap1 gene variation in a neotropical migratory passerine
Source: PLoS One. 2018 Jan 11;13(1):e0190859. doi: 10.1371/journal.pone.0190859 (PMC5764313; doi:10.1371/journal.pone.0190859)
Supplement: S3 Table — Significant p values (p < 0.05) indicating deviation from Hardy-Weinberg equilibrium (HWE) are marked with asterisks. (XLSX) [file pone.0190859.s005.xlsx]

## Sheet: S3 Table
Population	Gene	Ho	He	P-value	s.d.
Oklahoma	Clock	0.631	0.625	0.164	0.0003
	Adcyap1	1	0.759	0.443	0.0005
Louisiana	Clock	0.619	0.599	0.588	0.0004
	Adcyap1	0.476	0.722	0.019*	0.0001
North Carolina	Clock	0.5	0.512	1	0
	Adcyap1	1	0.651	0.001*	0
